# Supplementary material for: Reproductive and metabolic hormone associations in adult Samoan males with and without obesity
Source: Evol Med Public Health. 2026 Jan 9;14(1):eoag001. doi: 10.1093/emph/eoag001 (PMC13014357; doi:10.1093/emph/eoag001)
Supplement: eoag001_Supplemental_Files [file eoag001_supplemental_files.zip]

Archive with 5 entries (5 files):
- Running_Glossary_EMPH_Samoa_Males_revision_eoag001.docx
- Supplementary_Table_1_EMPH_Samoa_Males_revision_eoag001.docx
- Supplementary_Table_2_EMPH_Samoa_Males_revision_eoag001.docx
- Supplementary_Table_3_EMPH_Samoa_Males_revision_eoag001.docx
- Supplementary_Table_4_EMPH_Samoa_Males_revision_eoag001.docx
